# Supplementary material for: Strategy to mitigate substrate inhibition in wastewater treatment systems
Source: Nat Commun. 2024 Sep 10;15:7920. doi: 10.1038/s41467-024-52364-9 (PMC11387818; doi:10.1038/s41467-024-52364-9)
Supplement: Supplementary file 4 — Source Data [file 41467_2024_52364_MOESM4_ESM.xlsx]

## Sheet: Figure 2a
Figure 2a	Nitrite (mg·L-1)	Nitrite removal rate (mg·L-1·d-1)	SAA (g-N·g-SS-1·d-1)	FNA (μg·L-1)
	13.1	52.1	35.783	0.857
	21.3	26.9	18.475	1.62
	32	16.1	11.058	1.854
	41.1	10.7	7.349	2.574
	53.4	10	6.868	3.24

## Sheet: Figure 2b
Figure 2b	Nitrite (mg·L-1)	Nitrite removal rate (mg·L-1·d-1)	SAA (g-N·g-SS-1·d-1)	FNA (μg·L-1)
	10.2	230.9	190.198	0.537
	18.9	231.7	190.857	1.082
	28.9	240	197.694	1.606
	43.1	201.5	165.98	2.122
	56.5	150	123.558	3.146

## Sheet: Figure 3a
Figure 3a	Time (h)	Nitrite in effluent (mg·L-1)	NRR (g N·L-1·d-1)	TN removal efficiency (%)
	0	7.92	4.028	0.9181
	0.5	18.04	3.775	0.8613
	1	24.71	3.504	0.8068
	1.5	38.55	3.199	0.7449
	2	41.19	3.14	0.7279
	2.5	60.8	2.808	0.6625
	3	68.17	2.526	0.6002
	3.5	75.42	2.41	0.5677
	4	87.2	2.161	0.5245
	4.5	95.07	2.02	0.4836
	5	108.51	1.718	0.4189

## Sheet: Figure 3b
Figure 3b	Time (h)	Nitrite in effluent (mg·L-1)	NRR (g N·L-1·d-1)	TN removal efficiency (%)
	0	10.06	4.694	0.8963
	0.5	9.06	4.701	0.8963
	1	16.61	4.532	0.8693
	1.5	25.93	4.352	0.8335
	2	32.41	4.238	0.8114
	2.5	35.76	4.176	0.8021
	3	53.35	3.824	0.7394
	3.5	58.49	3.756	0.7216
	4	62.21	3.625	0.6993
	4.5	67.92	3.465	0.669
	5	70.08	3.34	0.6506

## Sheet: Figure 4a
Figure 4a	Days (d)	Influent TN (mg·L-1)	NLR (g-N·L-1·d-1)
	1	11.22	0.202
	2	12.21	0.203
	3	12.59	0.208
	4	12.45	0.205
	5	23.3	0.386
	6	25.08	0.414
	7	32.54	0.55
	8	31.82	0.553
	9	31.78	0.578
	10	41	0.762
	11	37.2	0.687
	12	43.52	0.795
	13	70.68	1.232
	14	61.55	1.171
	15	69.9	1.29
	16	64.17	1.262
	17	66.16	1.295
	18	71.45	1.429
	19	71	1.42
	20	75.3	1.506
	21	75.89	1.518
	22	76.95	1.539
	23	84.55	1.691
	24	163.3	1.631
	25	162.08	1.596
	26	168	1.68
	27	169.88	1.699
	28	175.56	1.756
	29	178.14	1.777
	30	169.35	1.677
	31	178.49	1.779
	32	181.26	1.813
	33	184.48	1.845
	34	190.56	1.906
	35	188.72	1.887
	36	177.56	1.776
	37	165.28	1.653
	38	158.24	1.582
	39	151.92	1.519
	40	145.92	1.459
	41	145.84	1.458
	42	144.36	1.429
	43	146.72	1.414
	44	134.75	1.348
	45	120.88	1.209
	46	122.8	1.228
	47	122.9	1.229
	48	125.3	1.253
	49	124.4	1.244
	51	131.5	1.279
	52	125.4	1.217
	54	130.4	1.286
	56	130.42	1.288
	57	124.27	1.226
	58	137.84	1.366
	59	130.8	1.27
	60	131.14	1.294
	62	130.92	1.297
	65	126.75	1.254
	66	124.06	1.23
	67	124.3	1.243
	68	122.6	1.226
	69	126.2	1.262
	70	123.4	1.234
	71	126.6	1.266
	72	121.8	1.218
	73	120.5	1.205
	74	121	1.21
	75	124.4	1.244
	76	124.5	1.245
	77	128.81	1.268
	79	125.4	1.254
	80	122.9	1.229
	82	124.9	1.224
	84	124.4	1.296
	85	117.8	1.227
	86	125.2	1.304
	87	125.3	1.305
	88	118.7	1.448
	89	118.4	1.444
	90	121.8	1.485
	94	123.9	1.498
	95	121.5	1.448
	96	123.11	1.465
	97	125.04	1.499
	98	127.4	1.521
	100	124.1	1.47
	101	122.93	1.595
	102	122.93	1.595
	103	120	1.803
	104	116.9	1.802
	107	117.8	1.805
	108	113.8	2.276
	110	116.5	2.33
	112	115	2.3
	114	113.9	2.278
	116	115.6	2.312
	117	124.4	2.488
	118	128.2	2.564
	119	132.6	2.652
	120	145.2	2.89
	121	152.7	3.054
	122	158.4	3.168
	123	161.5	3.23
	124	162.4	3.248
	125	166.1	3.322
	126	165.4	3.308
	144	46	0.896
	145	64.9	1.265
	147	67.55	1.285
	148	82.18	1.591
	149	84.82	1.653
	150	86.4	1.664
	151	102.96	2.005
	153	103.8	2.01
	156	107.3	2.122
	157	106.3	2.126
	158	110.1	2.202
	159	110.69	2.214
	160	114.2	2.264
	161	119.7	2.326
	162	125.09	2.42
	163	122.13	2.411
	164	125.21	2.476
	165	127.84	2.522
	166	125.7	2.514
	167	127.34	2.547
	168	130.44	2.609
	169	134.95	2.656
	170	134.23	2.637
	171	134.08	2.651
	172	144.34	2.848
	173	146.02	2.867
	174	146.38	2.908
	175	151.65	3.033
	177	153.47	3.037
	178	153.46	3.034
	179	164.22	3.245
	180	163.01	3.215
	181	164.88	3.248
	182	170.76	3.365
	183	166.86	3.337
	184	164.28	3.266

## Sheet: Figure 4b
Figure 4b	Days (d)	Effluent TN (mg·L-1 )	Nitrite exposure (mg·L-1 )	NRR (g-N·L-1·d-1)
	1	10.83		0.008
	2	12.11		0.002
	3	12.46		0.003
	4	11.44		0.02
	5	20.6		0.054
	6	17.68		0.148
	7	26.8		0.115
	8	25.28		0.131
	9	18.78		0.26
	10	27.24		0.275
	11	24.09		0.262
	12	23.6		0.398
	13	43.08		0.552
	14	31.05		0.61
	15	32.25		0.753
	16	38.65		0.51
	17	28.25		0.758
	18	19.4		1.041
	19	19.5		1.03
	20	15.4		1.198
	21	14.9		1.22
	22	16.85		1.202
	23	23.3		1.225
	24	26.54		1.368
	25	26.39		1.357
	26	28.13		1.399
	27	25.92		1.44
	28	21.68		1.539
	29	19.44		1.587
	30	21.12		1.482
	31	30.98		1.475
	32	29.66		1.516
	33	27.24		1.572
	34	79.2	30	1.114
	35	78.88	40	1.098
	36	79.52	30	0.98
	37	67.56	30	0.977
	38	66.6	30	0.916
	39	64.06	40	0.879
	40	64.6	30	0.813
	41	67.6	30	0.782
	42	73.04	30	0.713
	43	77.66	30	0.691
	44	56.1		0.787
	45	51.31		0.696
	46	50.4		0.724
	47	55.13		0.678
	48	45.7		0.796
	49	45.9		0.785
	51	41		0.905
	52	36.6		0.888
	54	42.8		0.876
	56	36.2		0.942
	57	33.4		0.909
	58	32.4		1.054
	59	21.1		1.097
	60	28.2		1.029
	62	28.9		1.02
	65	29.5		0.973
	66	31.6		0.925
	67	21.4		1.029
	68	20.9	30	1.017
	69	18.8	30	1.074
	70	22.4	30	1.01
	71	24	30	1.026
	72	24.5	40	0.973
	73	27.6	50	0.929
	74	26.1	60	0.949
	75	21.8	60	1.026
	76	15.8	70	1.087
	77	22.8	70	1.06
	79	16.9		1.085
	80	21.4		1.015
	82	22.9		1.02
	84	33.6		0.946
	85	21.2		1.006
	86	28.3		1.009
	87	25.7		1.038
	88	24		1.155
	89	33.2		1.039
	90	30.9		1.109
	94	36.2		1.07
	95	33.3		1.076
	96	39.7		1.017
	97	31.8		1.137
	98	27.6		1.217
	100	21.1		1.256
	101	31.7		1.2
	102	30.5		1.216
	103	24.1		1.522
	104	28.6		1.402
	107	21.8		1.524
	108	30		1.676
	110	29.6		1.738
	112	29.6		1.708
	114	26.4		1.75
	116	21.5		1.882
	117	24.8	30	1.992
	118	26.2	30	2.04
	119	26.5	40	2.122
	120	30.3	50	2.298
	121	28.2	60	2.49
	122	31.2	70	2.544
	123	29.7	80	2.636
	124	31.5	90	2.618
	125	32.2	100	2.678
	126	32.6	100	2.656
	144	12.65		0.667
	145	32.98		0.638
	147	22.2		0.907
	148	25.5		1.134
	149	23.07		1.235
	150	24.88		1.23
	151	29.95		1.46
	153	28.99		1.496
	156	30.6		1.534
	157	27.8		1.57
	158	27.35		1.655
	159	25.71		1.7
	160	39.7		1.49
	161	27.49		1.844
	162	25.2		1.998
	163	24.8		1.947
	164	27.2		1.96
	165	27.89		1.999
	166	22.64		2.061
	167	23.56		2.076
	168	24.47		2.119
	169	24.25		2.214
	170	24.82		2.188
	171	24.45		2.193
	172	32.59		2.235
	173	26.48		2.391
	174	22.66		2.474
	175	26.57		2.502
	177	25.41		2.561
	178	25.15		2.566
	179	25.26		2.779
	180	27.02		2.72
	181	29.57		2.706
	182	30.17		2.812
	183	30.29		2.731
	184	27.42		2.737

## Sheet: Figure 4c
Figure 4c	Days (d)	Nitrite in effluent (mg·L-1)	FNA (μg·L-1 )	TN removal efficiency
	1	4.88	0.222	0.3386
	2	4.75	0.184	0.314
	3	4.34	0.149	0.3781
	4	4.24	0.13	0.4242
	5	9.82	0.437	0.258
	6	7.52	0.288	0.473
	7	11.76	0.465	0.3629
	8	10.3	0.487	0.4338
	9	7.04	0.3	0.6349
	10	10.8	0.346	0.5525
	11	7.44	0.358	0.607
	12	5.04	0.265	0.6881
	13	15.18	0.493	0.5501
	14	9.8	0.436	0.6789
	15	10.35	0.486	0.7124
	16	12.65	0.45	0.6379
	17	6.9	0.224	0.8116
	18	6.55	0.225	0.8328
	19	5.15	0.129	0.8197
	20	3.6	0.11	0.8586
	21	2.95	0.084	0.8933
	22	4.7	0.148	0.8817
	23	8.2	0.227	0.8261
	24	5.96	0.154	0.8965
	25	6.4	0.069	0.8944
	26	9.52	0.156	0.8765
	27	9.42	0.312	0.8837
	28	0.33	0.006	0.9292
	29	3	0.089	0.9241
	30	7.38	0.273	0.8919
	31	9.82	0.27	0.8832
	32	5.33	0.118	0.8981
	33	5.44	0.109	0.9163
	34	27.52	0.673	0.6633
	35	30.56	0.853	0.6354
	36	33.44	0.755	0.6098
	37	25.44	0.504	0.667
	38	26.4	0.702	0.6635
	39	24.64	0.797	0.6725
	40	26.7	0.738	0.6491
	41	25.88	0.759	0.6245
	42	29.28	0.94	0.5707
	43	30.47	0.978	0.5668
	44	21.5	1.172	0.6297
	45	17.38	0.404	0.6511
	46	16.6	0.364	0.671
	47	26.19	1.126	0.5899
	48	16.4	0.303	0.7247
	49	11.8	0.247	0.7468
	51	9.1	0.178	0.8202
	52	10.9	0.248	0.8085
	54	10.1	0.184	0.8118
	56	10.2	0.185	0.816
	57	10.2	0.197	0.832
	58	10.6	0.205	0.8712
	59	7.3	0.133	0.9425
	60	4.2	0.076	0.9212
	62	3.2	0.051	0.9144
	65	3.5	0.053	0.9027
	66	7.1	0.108	0.8634
	67	2	0.029	0.9228
	68	1.3	0.041	0.9323
	69	1.2	0.038	0.9422
	70	1.1	0.035	0.9287
	71	1.3	0.041	0.936
	72	1	0.023	0.9204
	73	7.3	0.167	0.8921
	74	5.2	0.173	0.8926
	75	5.5	0.183	0.9076
	76	4.2	0.139	0.9245
	77	4.3	0.092	0.8975
	79	1.4	0.047	0.9482
	80	1.2	0.04	0.9105
	82	3.8	0.095	0.8995
	84	10.6	0.266	0.8191
	85	8.2	0.206	0.8387
	86	7.5	0.25	0.8538
	87	3.1	0.103	0.9114
	88	0.3	0.011	0.9242
	89	8.5	0.324	0.8319
	90	10.6	0.178	0.8235
	94	12.5	0.209	0.8046
	95	13.5	0.156	0.7801
	96	13.7	0.159	0.7694
	97	8.4	0.091	0.8324
	98	3.6	0.039	0.8717
	100	2.2	0.04	0.9046
	101	7.4	0.136	0.8573
	102	7	0.154	0.8614
	103	2.6	0.057	0.9067
	104	4.2	0.067	0.8714
	107	5	0.1	0.8821
	108	10.2	0.194	0.819
	110	8.6	0.164	0.8361
	112	7.2	0.185	0.8435
	114	5.3	0.144	0.8622
	116	2.2	0.06	0.8875
	117	4.2	0.266	0.8834
	118	5.4	0.327	0.8768
	119	7.1	0.433	0.8725
	120	9.8	0.473	0.8602
	121	6.4	0.271	0.888
	122	8.7	0.415	0.8801
	123	6.8	0.259	0.8935
	124	8.4	0.059	0.8849
	125	8.4	0.591	0.8844
	126	8.6	0.606	0.8851
	144	0.65	0.013	0.827
	145	12.54	0.372	0.5979
	147	5.33	0.163	0.7786
	148	6.84	0.195	0.8047
	149	5.79	0.166	0.8251
	150	7.61	0.249	0.7981
	151	10.06	0.35	0.7927
	153	7.84	0.227	0.8203
	156	8.1	0.151	0.8275
	157	4.6	0.108	0.8523
	158	5.3	0.103	0.8565
	159	3.63	0.15	0.8893
	160	12.4	0.518	0.7544
	161	5.9	0.246	0.8591
	162	6.9	0.225	0.8793
	163	2.4	0.068	0.8971
	164	3.83	0.076	0.8812
	165	5.88	0.118	0.8861
	166	5.75	0.12	0.9238
	167	3.78	0.091	0.9022
	168	4.33	0.115	0.9156
	169	3.17	0.053	0.9121
	170	3.19	0.142	0.9087
	171	3.97	0.155	0.9068
	172	8.6	0.438	0.8688
	173	4.95	0.346	0.8952
	174	3.29	0.167	0.9172
	175	4.23	0.213	0.9031
	177	4.62	0.186	0.9122
	178	3.44	0.167	0.9215
	179	2.51	0.109	0.922
	180	4.2	0.219	0.9109
	181	5.89	0.231	0.9015
	182	6.13	0.188	0.8946
	183	7.45	0.223	0.8849
	184	6.06	0.159	0.8992

## Sheet: Figure 5a
Figure 5a		Ace	Chao
	Seed	538.276	526.924
	UASB1	546.714	542.259
	UASB2	505.993	499.082

## Sheet: Figure 5b
Figure 5b		Shannon	Simpson
	Seed	3.92	0.05
	UASB1	3.783	0.063
	UASB2	3.466	0.114

## Sheet: Figure 5c
Figure 5c		Heterogeneous Selection	Homogeneous Selection	Dispersal Limitation	Homogenizing Dispersal	Drift
	UASB2	0.5	0	0.1667	0.0556	0.2778
	UASB1	0.1667	0	0	0.0556	0.7778

[truncated: 11 more sheets: Figure 6a, Figure 6b, Figure 7, Figure S1a, Figure S1b, Figure S1c, Figure S2, Figure S3a, Figure S3b, Figure S4, Figure S5]
